# Supplementary material for: Engineering S. equi subsp. zooepidemicus towards concurrent production of hyaluronic acid and chondroitin biopolymers of biomedical interest
Source: AMB Express. 2017 Mar 14;7:61. doi: 10.1186/s13568-017-0364-7 (PMC5350083; doi:10.1186/s13568-017-0364-7)
Supplement: Supplementary file 2 — Additional file 2. Complete data of shake flask experiments of S. equi subsp. zooepidemicus-pNZ8148kfoAkfoC grown in shakeflasks on semidefined medium in the presence of inducer (nisin) alone or in combination with either GalNAc or phosphatidylcholine. Three experiments were performed in each condition. Mean and sd resulting from these experiments are reported in Table 1. [file 13568_2017_364_MOESM2_ESM.xlsx]

## Sheet: Shake flask experiments
Data regarding growth of S.equi subs. zooepidemicus-pNZ8148kfoAkfoC grown in shakeflask on semidefined medium. The control experiment is compared with growth in the presence of either GalNAc 0,5mM or Phosphatidylcholine 2mM added to the medium at the Time zero of growth.
Control	OD 18h	HA extracellular (mg/L)	HA intracellular (mg/L)	Total HA (g/L)	BC extracellular (mg/L)	BC intracellular (mg/L)	Total BC (mg/L)	Sucrose (g/L)		Sucrose consumed (g/L)	Lactic acid (g/L)		Lactic acid produced (g/L)	YOD/Suc	Yla/Suc (g/g)	YBC/Suc (mg/g)	YHA/Suc (mg/g)
								T0	Tfin		T0	Tfin
Experiment 1	8.1	422.3	2.65	424.95	67.9	11.9	79.8	17.353	8.987	8.366	0.702	11.813	11.111	0.968205	1.32811	9.53861	50.7949
Experiment 2	9.01	430.2	2.85	433.05	73.8	13.4	87.2	17.755	9.089	8.666	0.689	10.955	10.266	1.0397	1.18463	10.0623	49.9712
Experiment 3	7.55	384.2	2.45	386.65	84.1	13.9	98	18.224	8.3	9.924	0.713	11.084	10.371	0.760782	1.04504	9.87505	38.9611
Mean	8.22	412.233	2.65	414.883	75.2667	13.0667	88.3333	17.7773	8.792	8.98533	0.701333	11.284	10.5827	0.922894	1.18593	9.82532	46.5757
std	0.73736	24.5968	0.2	24.7839	8.19898	1.04083	9.15278	0.435929	0.429126	0.826633	0.0120139	0.462646	0.460552	0.144872	0.14154	0.26537	6.60729
GalNAc 0,5mM	OD 18h	HA (mg/L) extracellular	HA intracellular (mg/L)	Total HA (g/L)	BC extracellular (mg/L)	BC intracellular (mg/L)	Total BC (mg/L)	Sucrose (g/L)		Sucrose consumed (g/L)	Lactic acid (g/L)		Lactic acid produced (g/L)	YOD/Suc	Yla/Suc (g/g)	YBC/Suc (mg/g)	YHA/Suc (mg/g)
								T0	Tfin		T0	Tfin
Experiment 1	8.3	330.9	4.4	335.3	62.8	22.8	85.6	16.95	11.65	5.3	1.104	11.74	10.636	1.56604	2.00679	16.1509	63.2642
Experiment 2	9.5	377.5	3.7	381.2	75.2	23.9	99.1	17.35	11.82	5.53	1.068	12.254	11.186	1.7179	2.02278	17.9204	68.9331
Experiment 3	8.4	390.1	4.1	394.2	65.9	25.8	91.7	16.3	11.51	4.79	1.099	12.325	11.226	1.75365	2.34363	19.1441	82.2965
Mean	8.73333	366.167	4.06667	370.233	67.9667	24.1667	92.1333	16.8667	11.66		1.09033	12.1063	11.016	1.6792	2.1244	17.7385	71.4979
std	0.665833	31.1848	0.351188	30.9436	6.45316	1.51767	6.76042	0.529937	0.155242		0.0195021	0.319234	0.329697	0.0996165	0.190026	1.50483	9.77194
Phosphatidylcholine 2mM	OD 18h	HA (mg/L) extracellular	HA intracellular (mg/L)	Total HA (g/L)	BC extracellular (mg/L)	BC intracellular (mg/L)	Total BC (mg/L)	Sucrose (g/L)		Sucrose consumed (g/L)	Lactic acid		Lactic acid produced (g/L)	YOD/Suc	Yla/Suc (g/g)	YBC/Suc (mg/g)	YHA/Suc (mg/g)
								T0	Tfin		T0	Tfin
Experiment 1	na	455.2	2.92	458.12	47.8	17.7	65.5	16.745	6.558	10.187	1.144	13.953	12.809	na	1.25739	6.42976	44.971
Experiment 2	na	444.3	2.65	446.95	45.2	16.7	61.9	16.423	6.483	9.94	1.186	14.526	13.34	na	1.34205	6.22736	44.9648
Experiment 3	na	384.7	2.4	387.1	39.1	14.4	53.5	17.285	6.283	11.002	1.188	13.669	12.481	na	1.13443	4.86275	35.1845
Mean		428.067	2.65667	430.723	44.0333	16.2667	60.3	16.8177	6.44133	10.3763	1.17267	14.0493	12.8767		1.24462	5.83996	41.7068
std		37.95	0.260064	38.1895	4.4658	1.69214	6.15792	0.43557	0.142156	0.555739	0.0248462	0.436546	0.433479		0.104398	0.852316	5.64845
Legend
BC	biotechnological chondroitin
HA	hyaluronic acid
la	lactic acid
Suc	sucrose
