# Supplementary material for: Engineering S. equi subsp. zooepidemicus towards concurrent production of hyaluronic acid and chondroitin biopolymers of biomedical interest
Source: AMB Express. 2017 Mar 14;7:61. doi: 10.1186/s13568-017-0364-7 (PMC5350083; doi:10.1186/s13568-017-0364-7)
Supplement: Supplementary file 3 — Additional file 3. Triplicate experiments regarding growth of S. equi subsp. zooepidemicus-pNZ8148kfoAkfoC in 3 L bioreactors in batch conditions. SEC-TDA results for the determination of Mw and polydispersity of HA and BC are also reported. Mean and sd values are reported in Table 3 and Fig. 4. [file 13568_2017_364_MOESM3_ESM.xlsx]

## Sheet: Fermentation data
Batch experiments : S.equi subs. zooepidemicus-pNZ8148kfoAkfoC
Working volume: 1,6L
Temperature 37°C
Agitation: 200-300rpm
Airflow:1,4vvm
Batch 1
Time (h)	OD600	Sucrose (g/L)	Lactic acid (g/L)	Yxs (OD/g)	Yla/Suc (g/g)					OD600		Sucrose (g/L)		Lactic acid (g/L)
				0.126301	0.633469					mean	std	mean	std	mean	std
0	0.65	65	0.62						0	0.51	0.127671	67.694	3.79332	0.668	0.0590931
2	3	45.25	4.52						2	2.55667	0.658508	52.672	9.36942	3.46667	1.09849
3	7.38	35.36	9.15						3	5.51333	2.06197	44.7573	10.0779	7.37695	1.53817
18	8.37	18.73	41.98						18	8.33667	0.920453	21.3107	2.28589	50.4943	8.05748
Batch 2
Time (h)	OD600	Sucrose (g/L)	Lactic acid (g/L)	Yxs (OD/g)	Yla/Suc (g/g)
0	0.48	72.032	0.65	0.1004	0.559619
2	2.87	49.566	3.552
3	5.86	43.5119	6.58085
18	9.24	23.081	51.5029
Batch 3
Time (h)	OD600	Sucrose (g/L)	Lactic acid (g/L)	Yxs (OD/g)	Yla/Suc (g/g)
0	0.4	66.05	0.734	0.115753	0.674027
2	1.8	63.2	2.328
3	3.3	55.4	6.4
18	7.4	22.121	58
	Mean	st.dev
OD600	8.33667	0.920453
Lactic acid	50.4943	8.05748
Yxs	0.114152	0.0130249
Yla/Suc	0.622372	0.0580056
Sucrose residual concentration	21.3107	2.28589
Analyses of polysaccharides produced at the end of the experiment
	HA extracellular (g/L)	CB extracellular (g/L)	HA/CB ratio	HA Intracellular (g/L)	CB intracellular (g/L)	%BC intra	HA/BC ratio	Total HA (g/L)	Total BC (g/L)
Batch 1	1.368	0.28	4.88571	0.018	0.075	80.6452	4.16667	1.386	0.355
Batch 2	1.84	0.298	6.1745	0.021	0.072	77.4194	3.42857	1.861	0.37
Batch 3	1.1	0.095	3.92857	0.025	0.1	80	4	1.125	0.195
Mean	1.436	0.224333	4.99626	0.0213333	0.0823333	79.3548	3.86508	1.45733	0.306667
s.d	0.374657	0.0127279	1.12704	0.00351188	0.0153731	1.70694	0.387103	0.378169	0.0281011
Intracellular polysaccharide fraction on total Polysaccharide produced	HA (%)	BC (%)
	1.46386	26.8478

## Sheet: SEC-TDA Analyses
SEC-TDA analyses of HA and BC Mw and polidispersity produced after 18h of growth in batch experiments
		HA Mw (MDa)	Polidispersity index (Mw/Mn)	CB Mw (kDa)	Polidispersity index (Mw/Mn)
Batch 1		1.87	1.16	25.4	1.58
Batch 2		1.78	1.518	28.4	1.24
Batch 3		1.6	1.38	22	1.44
Mean		1.75	1.35267	25.2667	1.42
s.d		0.137477	0.180558	3.20208	0.17088
